# Supplementary material for: Identification of the Abscisic Acid-, Stress-, and Ripening-Induced (ASR) Family Involved in the Adaptation of Tetragonia tetragonoides (Pall.) Kuntze to Saline–Alkaline and Drought Habitats
Source: Int J Mol Sci. 2023 Oct 31;24(21):15815. doi: 10.3390/ijms242115815 (PMC10650104; doi:10.3390/ijms242115815)
Supplement: Supplementary file 1 [file ijms-24-15815-s001.zip]

Archive with 4 entries (4 files):
- ijms-2686278-supplementary.pdf
- Table S1.xlsx
- Table S2.xlsx
- Table S3.xlsx
