# Supplementary material for: Identification of the Abscisic Acid-, Stress-, and Ripening-Induced (ASR) Family Involved in the Adaptation of Tetragonia tetragonoides (Pall.) Kuntze to Saline–Alkaline and Drought Habitats
Source: Int J Mol Sci. 2023 Oct 31;24(21):15815. doi: 10.3390/ijms242115815 (PMC10650104; doi:10.3390/ijms242115815)
Supplement: Supplementary file 1 [file ijms-24-15815-s001.zip › Table S1.xlsx]

## Sheet: Protein
>TtASR1
MEDEKKHHFFHRNKKEEAEEPKDLEKEYKHHKHLGHLGKAATVAAGAYALHEKSKAKKDPENSHQHKVKETIAATAALGAAGFAFHEHHEKKAAKKELKEERRNNH
>TtASR2
MEEEKKHHFFHRNKKAEADEPKDLEKEYKHHKHLGHLGKAATVAAGAYALHEKSKAKKDPENSHHHKVKETIAATAAVGALGFSIHEHNEKKAAKKELKEQRRNNH
>TtASR3
MEDEKKHHFFHRNKEDADEPKDLEKEYKHHKHLGHFGKAATVAAGAYALHEKNKAKKDPENSHNHKVKETIAATAALGAAGFAFHEHHEKKTAKKELKEERRNNH
>TtASR4
MDSTDRGLFSKKTEEEVGEEAPKDYEKEEKKHKNLELLGGLGALAGGAYAMYEKHQAKKDPENAHKHKIAEEVAAVAAVGAGGFAFHEHHKKKESKEKKEAEGSCDE
>TtASR5
MAESRDRGFFHHNKKTEEDTTTGGYGSTENTGGYGSTEGNRYGSENTTIGGGYGSTEGNRYGSENTTTGGGYGSTENNTGGGYGSTEGNRYGSSDDTTTGGGYGATGGGYGSTETKPYGSEETTGTGYGGGGGDGEYEKKVSESSEEEPKDYEKEEKHHKHLEQLGGAGALASGAYALYEKHQAKKDPEHAHRHKIAEEVAAAAAVGAGGFAFHEHHEKKESKEERKEAEGEGEKKHHFF
>TtASR6
MANHHHHHHGHHNHHHGHHEHDPEKEMKHHKHLEHLGEATAVAAGAYALHEKHKAKKDPEHSHHHKIKEEIAATVAVGAAGFALHEHHKEKEAKHELKAEHHGHHHGHHHGHHHGHHHH
>TtASR7
MEDEKKHHHFFHHHKEEDEGPKDLEKEYKHHKHLGELGKAATVAAGAYALHEKHKAKKDPENAHHHKIAEEIAATAAVGAAGFAFHEHHEKKEAKHDLKEERHHH
>TtASR8
MEEEKKHHFFHRNKKEEEVDEPKDLEKEYKHHKHLGNLGKVATVAAGAYALHEKSKAKKDPENSHEHKVKETIAATAAVGALGFAMHQHHEKKAAKKELKEERRNNY
>TtASR9
MSEEEKEHHHHLFHHHEKKEETPEDLKEEIKHHKHIEHVGESVAASAGVYALHEKIKTKTDSDHKLRHKVGEKVALAVASGAGGLVVHEHHEVKEAKHELKEEEKKLHPHHHFPFFGSNDNDNE
>TtASR10
MEEEKKHHFFHRNKKDEADEPKDLEKEYKHHKHLGHLGKAATVAAGAYALHEKSKAKKDPENSHNHKVKETVAATAALGAAGFAFHEHHEKKAAKKELKEERRNNH
>TtASR11
MEEEKHHHHSLFHHHKEEEKPVEAVIISETTYAGDGYGTGYSETTTAVITSEEPEKDYAKEERKHKHKEHMGELAAGAAGAFALHEKHKAEKDPEHAHRHKLEEHIAEAAAVGAGGFAFHEHHEKKEAKEERKEHEGKHHHHLF
>TtASR12
MAESRDRGFFHHSKKTEEEDQPSSYSENTGYGSTENTGYGGSENTTTGGGYGSTEGNRYGYENTTAGGGYGSTEGNRYGSENKTTGGGYGSTEGNHYGSENTTTGGGYGSTETNTGGGYGSTEGNRYGSSDDTTTGGGYGSTGGGYGSTETKPYGSEETTGTGYGGGGGGDEYEKKVSESSEEEPKDYEKEEKHHKHLEQLGGAGALASGAYALYEKHQAKKDPEHAHRHKIAEEVAAAAAVGAGGFAFHEHHEKKESKEERKEAEGEGEKKHHFFN
>TtASR13
MDSTDRGLFSKKTEEEVGEEAPKDYEKEEKKHKNLELLGGLGALAGGAYAMYEKHQAKKDPENAHKHRIGEEVAAVGAVGAGIFAVHEHHKKKESKEKKEAEGSCDE

## Sheet: CDS
>TtASR1
ATGGAGGACGAAAAGAAGCACCACTTCTTCCACCGCAACAAGAAGGAGGAGGCCGAGGAGCCGAAAGACCTCGAGAAGGAGTACAAGCACCACAAGCACCTTGGCCACCTCGGCAAGGCTGCTACTGTCGCCGCTGGTGCTTATGCCTTGCATGAAAAGAGCAAGGCAAAGAAGGACCCAGAAAACTCACACCAACACAAGGTTAAAGAGACAATTGCAGCAACTGCTGCTCTTGGAGCTGCTGGGTTTGCATTCCATGAGCATCACGAGAAGAAGGCAGCCAAGAAAGAACTCAAAGAAGAGCGCCGCAATAACCATTAA
>TtASR2
ATGGAGGAGGAAAAGAAGCACCATTTCTTCCACCGCAACAAGAAGGCGGAGGCCGACGAGCCGAAAGACCTTGAGAAGGAGTACAAGCACCATAAGCACCTTGGCCATCTCGGCAAGGCTGCTACTGTTGCCGCTGGTGCTTATGCCTTGCATGAGAAAAGCAAGGCAAAAAAGGACCCAGAAAACTCACACCACCACAAGGTCAAAGAGACGATTGCAGCGACTGCTGCTGTCGGAGCTCTTGGGTTTTCAATACATGAGCATAATGAGAAGAAGGCAGCCAAGAAAGAACTCAAAGAACAGCGCCGCAACAACCATTAA
>TtASR3
ATGGAGGACGAAAAGAAGCACCACTTCTTCCACCGCAACAAGGAGGACGCCGACGAGCCGAAAGACCTTGAGAAGGAGTACAAGCACCATAAGCACCTTGGTCACTTCGGCAAGGCTGCTACTGTTGCCGCTGGTGCTTATGCCTTGCATGAGAAAAACAAAGCAAAGAAGGATCCAGAAAACTCTCACAACCACAAGGTAAAAGAAACAATTGCAGCGACTGCTGCTCTTGGAGCTGCTGGATTTGCATTCCATGAGCATCACGAGAAGAAGACAGCCAAGAAAGAACTCAAAGAAGAGCGCCGCAACAACCATTAA
>TtASR4
ATGGATAGCACAGACAGGGGTCTTTTCAGCAAGAAAACCGAGGAGGAGGTTGGTGAAGAAGCACCAAAGGATTACGAGAAGGAAGAGAAGAAGCACAAGAATCTTGAGCTTCTTGGTGGCCTTGGTGCCCTTGCTGGTGGCGCATATGCCATGTATGAGAAGCACCAGGCAAAGAAGGACCCAGAGAATGCTCACAAACACAAGATAGCAGAAGAAGTGGCAGCCGTGGCTGCGGTCGGAGCTGGTGGCTTTGCATTCCATGAGCATCACAAGAAGAAGGAATCTAAGGAGAAGAAAGAAGCAGAGGGCTCTTGTGATGAGTAA
>TtASR5
ATGGCCGAAAGCCGTGACAGAGGTTTCTTCCACCACAACAAGAAGACCGAGGAAGACACCACCACTGGTGGCTATGGTTCCACCGAGAACACCGGTGGCTATGGTTCAACTGAGGGTAACCGTTATGGGTCCGAAAACACCACCATTGGTGGGGGCTATGGCTCTACTGAGGGTAACCGTTATGGTTCTGAAAACACCACCACTGGTGGGGGCTATGGTTCAACTGAGAATAACACTGGTGGGGGTTATGGTTCAACTGAGGGTAACCGTTATGGTTCTTCTGATGATACAACCACAGGCGGGGGTTATGGTGCCACTGGGGGTGGCTATGGGTCTACTGAGACTAAACCCTATGGCTCCGAGGAGACCACAGGTACCGGCTATGGCGGTGGCGGTGGC…
>TtASR6
ATGGCCAACCATCATCACCACCACCATGGTCACCACAACCACCACCACGGCCACCACGAGCACGATCCTGAGAAGGAGATGAAGCACCACAAGCACCTTGAGCACCTTGGAGAGGCCACTGCCGTTGCTGCTGGTGCATATGCCTTGCATGAGAAACATAAGGCAAAGAAAGACCCAGAGCATTCTCACCACCATAAGATAAAGGAGGAAATTGCAGCCACAGTTGCTGTTGGAGCAGCTGGATTTGCACTTCATGAGCACCACAAGGAAAAGGAAGCCAAACATGAACTAAAAGCTGAACACCACGGTCACCACCACGGCCACCACCACGGTCACCATCACGGCCACCACCATCATTAA
>TtASR7
ATGGAGGACGAGAAGAAGCACCACCACTTCTTCCACCACCACAAGGAGGAAGACGAGGGGCCGAAAGACCTTGAGAAGGAGTACAAGCACCACAAGCACCTTGGCGAACTTGGCAAGGCTGCTACTGTTGCTGCTGGTGCTTATGCCTTGCATGAGAAGCACAAGGCAAAGAAGGACCCAGAAAATGCCCACCACCACAAGATAGCAGAGGAGATCGCAGCTACTGCTGCTGTTGGAGCTGCTGGATTTGCATTCCATGAGCATCATGAGAAGAAGGAAGCTAAGCATGATCTCAAGGAAGAACGCCACCACCATTAA
>TtASR8
ATGGAGGAGGAAAAGAAACACCACTTCTTCCACCGCAACAAGAAGGAGGAGGAGGTCGACGAGCCGAAAGACCTTGAGAAGGAGTACAAGCACCACAAGCACCTTGGCAACCTCGGCAAGGTTGCTACTGTCGCCGCTGGTGCTTATGCCTTGCATGAGAAGAGCAAGGCAAAGAAGGACCCAGAAAACTCACACGAACACAAGGTTAAAGAGACAATTGCAGCAACTGCTGCTGTCGGAGCTCTTGGGTTTGCAATGCATCAGCATCACGAGAAGAAGGCAGCCAAGAAAGAACTCAAAGAAGAACGCCGCAATAACTATTGA
>TtASR9
ATGTCTGAAGAAGAGAAAGAACACCATCACCACCTGTTCCACCACCACGAGAAGAAAGAAGAAACGCCTGAAGATCTGAAAGAGGAGATTAAGCACCACAAGCACATCGAACATGTTGGTGAGAGTGTTGCTGCTTCTGCTGGTGTTTATGCTTTGCATGAGAAGATCAAGACAAAAACAGACTCAGATCATAAGCTTCGGCACAAGGTAGGAGAGAAAGTGGCGTTGGCAGTGGCATCAGGAGCCGGTGGGCTTGTGGTTCATGAGCACCACGAAGTAAAGGAAGCAAAGCATGAACTCAAAGAAGAAGAGAAGAAACTTCACCCACACCATCATTTCCCCTTCTTTGGCTCGAATGATAATGATAATGAATAA
>TtASR10
ATGGAGGAGGAAAAGAAGCACCATTTCTTCCACCGCAACAAGAAGGACGAGGCCGACGAGCCGAAAGACCTGGAGAAGGAGTACAAGCACCATAAGCACCTTGGCCATCTCGGCAAGGCTGCTACTGTTGCCGCTGGTGCTTATGCCTTGCATGAGAAAAGCAAAGCAAAGAAGGATCCAGAAAACTCTCACAATCACAAGGTCAAAGAGACAGTTGCAGCGACTGCTGCCCTTGGAGCTGCTGGATTTGCATTCCATGAGCATCACGAAAAGAAGGCAGCCAAGAAAGAACTCAAAGAAGAGCGCCGCAACAACCATTAA
>TtASR11
ATGGAGGAGGAGAAGCACCACCACCACAGCCTATTCCACCACCACAAGGAGGAGGAGAAGCCCGTCGAGGCCGTGATCATCTCCGAAACCACTTACGCCGGGGACGGGTACGGGACCGGCTACTCGGAGACCACCACAGCTGTGATCACCTCCGAGGAGCCTGAGAAGGACTATGCTAAGGAGGAGAGGAAGCACAAGCATAAGGAGCATATGGGTGAGCTTGCTGCTGGTGCTGCTGGTGCCTTTGCTTTGCATGAGAAGCATAAGGCTGAGAAAGACCCAGAGCATGCCCACAGGCACAAGCTAGAGGAGCACATTGCCGAGGCTGCCGCCGTCGGGGCCGGTGGCTTTGCATTCCATGAGCACCATGAGAAGAAGGAAGCCAAGGAAGAGAGGAAG…
>TtASR12
ATGGCCGAAAGCCGTGACAGAGGTTTCTTCCACCACAGCAAGAAGACCGAGGAAGAGGATCAACCCTCATCCTACTCCGAAAACACCGGTTATGGCTCCACGGAGAACACCGGCTATGGTGGCTCTGAAAACACCACCACTGGTGGGGGCTATGGTTCCACTGAGGGTAACCGTTATGGGTATGAAAACACCACCGCTGGTGGGGGCTATGGTTCTACTGAGGGTAACCGTTATGGTTCTGAAAACAAGACCACTGGTGGGGGCTATGGTTCAACTGAGGGTAACCATTATGGTTCTGAAAACACCACCACTGGTGGGGGCTATGGTTCAACTGAGACTAACACTGGTGGGGGTTATGGTTCAACTGAGGGTAACCGTTATGGTTCTTCTGATGATACA…
>TtASR13
ATGGATAGCACAGACAGAGGTCTTTTCAGCAAGAAAACCGAGGAGGAGGTTGGTGAAGAAGCACCAAAGGATTATGAGAAGGAAGAGAAGAAGCACAAGAATCTTGAGCTTCTCGGTGGCCTTGGTGCCCTTGCTGGTGGCGCATATGCCATGTATGAGAAGCACCAGGCAAAGAAGGACCCAGAGAATGCTCACAAACACAGGATAGGCGAGGAAGTGGCAGCCGTCGGTGCGGTCGGAGCTGGTATCTTTGCAGTTCATGAGCATCACAAGAAGAAGGAATCTAAGGAGAAGAAAGAAGCAGAGGGCTCTTGTGATGAGTGA

## Sheet: Genomic DNA
>TtASR1
TACAATGTAACCTTAAGGTTCCAATATAGCAATTTACAACTTCAATATTCTAGCTCTAACAAACAACAACATTTTATACAACCCAATTTCATTTGGTTTTACTTATTTATTTGAGATTAATGGAGGACGAAAAGAAGCACCACTTCTTCCACCGCAACAAGAAGGAGGAGGCCGAGGAGCCGAAAGACCTCGAGAAGGAGTACAAGCACCACAAGCACCTTGGCCACCTCGGCAAGGCTGCTACTGTCGCCGCTGGTGCTTATGCCTTGGTATGTTATATCGCTCCTATTGTCTATGCCAATTTTAGCTAACAACAAAATCTGACATTTCAATTTGGAAAATGTTTGGTTGACCATGTGGGTTAGCAATCCATATTACTTTTGATTATTGATCGATCAA…
>TtASR2
GTTCAATATTATTAATCTAGCTCTCAAGTCTCAAACACAAGAACATTTTATATAACCCAATTTCATTTGGTTTTTACTTATTTGAGATTCATGGAGGAGGAAAAGAAGCACCATTTCTTCCACCGCAACAAGAAGGCGGAGGCCGACGAGCCGAAAGACCTTGAGAAGGAGTACAAGCACCATAAGCACCTTGGCCATCTCGGCAAGGCTGCTACTGTTGCCGCTGGTGCTTATGCCTTGGTATGTTATCGCTCCTTTTTTCTATGCCATTTTCACTATTTTCTGTGCCATTATGCAAAAACTTATATAAAACGGTCTCATATATCACGGGATGATTTTTGATTGTATCACCGTGAAATGGTCTTATAATACAATACCTTTTAATCACTTGGGTTATTT…
>TtASR3
GTTCAATATTCTTGCTCTAACAAACAAGAACATTTTATACAACCCGGTTTAATTTGGTTTTACTTATTTGGAATTAATGGAGGACGAAAAGAAGCACCACTTCTTCCACCGCAACAAGGAGGACGCCGACGAGCCGAAAGACCTTGAGAAGGAGTACAAGCACCATAAGCACCTTGGTCACTTCGGCAAGGCTGCTACTGTTGCCGCTGGTGCTTATGCCTTGGTATGTTATCGCTCCTTTACTTTTGTCTATGCCATTTTCTCTTTACAGCAAAATCAACATGCTAGTTTATGTTTTATGCAAAAAGTTATATAAGACGATTTCACCATGGGAAGACTGTTGCATTGAAAAATGTTAATTTTGATTGTATTACCAGGAGACGGTCTTATACAAAACCT…
>TtASR4
ATCTACACATGACAACAAACTTCATCAACAACTAAGATGAGTATTATAAATAAAGACACTCCCTCTACCATGTTTTACACCATTATCATCACACAAGCTTAGATCAATACATCTCTCTCAAAACACCTTATCATTTTCATTTTCATTAACTTGGTTAATTCCCAAAATGGATAGCACAGACAGGGGTCTTTTCAGCAAGAAAACCGAGGAGGAGGTTGGTGAAGAAGCACCAAAGGATTACGAGAAGGAAGAGAAGAAGCACAAGAATCTTGAGCTTCTTGGTGGCCTTGGTGCCCTTGCTGGTGGCGCATATGCCATGGTAACCACCAACTTTCTCTCCATTAATTCACTTGTTATATATGTTGATTAGTTGATTTTCTTAATTCACTTGTTATATTG…
>TtASR5
TTACTATAAATACAACGTCCCTAAACCATCATCTTACACACTACAACACCATTTCTCACAAAATTCAACTTGATCAGTGATCACTTAACTTTTTAAACTCTTTCTTCAAAAAATCTCCCAAAATGGCCGAAAGCCGTGACAGAGGTTTCTTCCACCACAACAAGAAGACCGAGGAAGACACCACCACTGGTGGCTATGGTTCCACCGAGAACACCGGTGGCTATGGTTCAACTGAGGGTAACCGTTATGGGTCCGAAAACACCACCATTGGTGGGGGCTATGGCTCTACTGAGGGTAACCGTTATGGTTCTGAAAACACCACCACTGGTGGGGGCTATGGTTCAACTGAGAATAACACTGGTGGGGGTTATGGTTCAACTGAGGGTAACCGTTATGGTT…
>TtASR6
AAATCCAAATTGTGTCATCAAAATTATATAAACCAAGTCTCAGAAAGTCATAATATTAACAAGTGATCATTTACTTATTTATTAATTTATCCACACTATTATTCATTCTAATTATCCTTAGAAAATAACAAGCAAGTATACACCATGGCCAACCATCATCACCACCACCATGGTCACCACAACCACCACCACGGCCACCACGAGCACGATCCTGAGAAGGAGATGAAGCACCACAAGCACCTTGAGCACCTTGGAGAGGCCACTGCCGTTGCTGCTGGTGCATATGCCTTGGTAATTTTTAATCTCACCAAACAAATTGATCCCAAATGCACAATTTCATACCTATTATATGTTTCTGAGCATATTAGATTTTTAAATTTGTTTTAAATTTAATTATTG…
>TtASR7
TAAATCTGGCTTCACCTCTAACTAGCCTATATATAACCCCAAGTCTCCATGATAGCAATTCATCACAAGTTGCTACCTTCTTCATTATTATTACTCTCAAAGAAAAAAAAAACTTAATTATTTTGTTTAAGCAAGTCACTAATACTTGAGATTATTAATGGAGGACGAGAAGAAGCACCACCACTTCTTCCACCACCACAAGGAGGAAGACGAGGGGCCGAAAGACCTTGAGAAGGAGTACAAGCACCACAAGCACCTTGGCGAACTTGGCAAGGCTGCTACTGTTGCTGCTGGTGCTTATGCCTTGGTAATTAATTGATTTAAGGCACATATATATGTCACCTGTGTTACAATTGTACTAATATAATTTTAAAGGGATTACGCTCTTTTTGAACGCAC…
>TtASR8
GGCTCACATAAACCCCATCAACTTAAAATTTAAGAAATAGTACTCCAATAAGAAGGCTATATATACAATGTAACCTCAAGGTTCCAATATAGCAATTTCACAAGTCATTTACCTATTCAATAATCTAGCTCTCAAAAACAACTACATTTTATTTAACATACAAGATTTCATTTGGAAATTAATGGAGGAGGAAAAGAAACACCACTTCTTCCACCGCAACAAGAAGGAGGAGGAGGTCGACGAGCCGAAAGACCTTGAGAAGGAGTACAAGCACCACAAGCACCTTGGCAACCTCGGCAAGGTTGCTACTGTCGCCGCTGGTGCTTATGCCTTGGTATGTTATATCGCTCCTATTGTCTAATGCCAATTTTACTTAACAGCAAAATCGACATTTCAATT…
>TtASR9
ATAAAAAAAAAAAAAAAACACATTAAGTATATTATATTGTCTGAAACACAATACATGTAGTATATAAGTTTTGCATAGGTTGATAAGCTTAATTAGTGAATCAATAGAGCCAGCATGTCTGAAGAAGAGAAAGAACACCATCACCACCTGTTCCACCACCACGAGAAGAAAGAAGAAACGCCTGAAGATCTGAAAGAGGAGATTAAGCACCACAAGCACATCGAACATGTTGGTGAGAGTGTTGCTGCTTCTGCTGGTGTTTATGCTTTGGTAATTATTCCACTCTTTCTTCTCTTCCCTTAATTTCTTATATTTTTCCTCACTTAATTTCTAACATTATTCATAAGTTAGTTAATAATGAAAAAAACCCAAAAGATAATCAAGAGTCATTTGATTGTG…
>TtASR10
AAGAATTAGTCTAAAAGAAGGCTATATATACAACGTAACCTCAAGGTTCATTCCAATATAGCAATTCACAAGTCATTACCTGTTCAATTAATATTCTACCTCTATCTCAAGAACAACTACATTTTATACAACCCCATTTAATTTGGTTTACTTGTTTGAGATTATTAATGGAGGAGGAAAAGAAGCACCATTTCTTCCACCGCAACAAGAAGGACGAGGCCGACGAGCCGAAAGACCTGGAGAAGGAGTACAAGCACCATAAGCACCTTGGCCATCTCGGCAAGGCTGCTACTGTTGCCGCTGGTGCTTATGCCTTGGTATGCTATTTCGCTTCATTCTTTTGTCTATGCCATTTTCGCTTACAAAAAAATCAACATGCTAGTTTATGTTTATGCAAAA…
>TtASR11
ATCCTTTCGATCTCTTTCTCATTCCCATTCCCATTCCCATTCCCATATGGCTCACCACTTATAAATAGGGCCCCTCTCCTCAATAGTTTTTCATCAAACCCATCCCATTCAAATAATATAATCCTTTTTATCCCATTCAGAAATTTTCTTATAATTTATTTCTCTCTTAAAACAAATTAAATATGGAGGAGGAGAAGCACCACCACCACAGCCTATTCCACCACCACAAGGAGGAGGAGAAGCCCGTCGAGGCCGTGATCATCTCCGAAACCACTTACGCCGGGGACGGGTACGGGACCGGCTACTCGGAGACCACCACAGCTGTGATCACCTCCGAGGAGCCTGAGAAGGACTATGCTAAGGAGGAGAGGAAGCACAAGCATAAGGAGCATATGGGTG…
>TtASR12
GATGCTCTTAGAAGTCTTTTCTTTTAATTTTCTTTTGTCGGTAGCATAAGAGCATGTTTGAACAAGAGACACATCATCAACTTCCTCATACCAAGGGAGCTCAAGTACTAAGACTATGGTGTATATACTAGTACTACTATTACTATAAATACAACGTCCCTAAACCATCATATTACACACTACAACACCAAACACACCATTTCTCACAAAATTCAACTTGATCAGTGATCACTTAACTTCCTACACACTTTCTTCATAAACAAATTTAATCTCCTAAAATGGCCGAAAGCCGTGACAGAGGTTTCTTCCACCACAGCAAGAAGACCGAGGAAGAGGATCAACCCTCATCCTACTCCGAAAACACCGGTTATGGCTCCACGGAGAACACCGGCTATGGTG…
>TtASR13
ACCATTATCATCACACAAGCTAAGATCAATACATCTCTCAAAACACCTTATCATTTTCATTTTCATTAACTTAATTAATTACCAAAATGGATAGCACAGACAGAGGTCTTTTCAGCAAGAAAACCGAGGAGGAGGTTGGTGAAGAAGCACCAAAGGATTATGAGAAGGAAGAGAAGAAGCACAAGAATCTTGAGCTTCTCGGTGGCCTTGGTGCCCTTGCTGGTGGCGCATATGCCATGGTAATTATAACCACCTACTTTCTCTCCATTAATTCACTTGTTATATATGTTGATTATGATCCTCTCCAATACGCTATTCCCGTATTTACATATTACATTACAATTGTGGATTCTTAACACGTGTTAAGTTGACTACAGATTAAGAAATATATTTTAAGTA…

## Sheet: Promoter-ATG upstreatm 2000 bp
>Pro2000-TtASR1
TTGCATATATCAGGGGGTGGGAAATTCAACCACGCACATTTTGTGTCTCAAATTTCTCGATCCACCAGGTTAATTAAAACCTCATTGACTAAGGGTCTGTTTTCCTCAACTTTCCCCTGGAATATTCAGTAAAATTCAGTTCAGTTCAGTAAATTTCAGTTCAGCTCAGTAAAAAGAAGTTTAGTTCAGAAAAATTCAGTAGAGTTCGATAAACCAAAGAACAAATTTACTCTTTGTAATTGTAGATTCAGTAAAAATAAGTTCAGTTCAGTAAAATTCAGTTCAGTTCAGTATTGTGTAGATAAGTTCAGTAAAAAAAAGGTGAAGAGAACAGACCCTATTTAGATATGCATACTCTAATACAATTTGATCAAGTGCGGTTGTTGGATGAGAAAATCA…
>Pro2000-TtASR2
TGGCTTGTAAGGGCGTTTTTATGGGACACCAATGTAAAGGCCGGAACGCTGAATGCATGAGTGATATAGAAGTTCAGGGATCCGGATAACCCTCTAGAGGCACTGAGAGTCCTCTTGTACCATGATTGGCCCCCTGAAAAAGTTTGGGAAAAACGGATACTCATGTCCACGGAAGCCGAAAACGAAGGCTCCTGAAGATGCCTAGGGGACATGGGAGAGACCCCGGGGCCGCTTATCCGGTCCTTCATAGTCTTGGAAGGGCGTTTTACGGGACATTTTGTAAGAGTTTGAACACCAAATGCATGGGTGATATCAAATTTCGGATGTCCCTCCTGGGGCATCGAGGGTCTCCTAGGGTCATGCTAGACCCCCCCGGAGAAGTTTGGGCAAAAATAACAC…
>Pro2000-TtASR3
AAGGGAGAGTGAGTTTCAGAGAGAGAAAATGAGTGGATTGATGTGGTGGTGTGAGGAAATTGTCAAATTGGGGATGTTGTTTGTGGCTTTGTGGGTGTTTAGGAAAATGGGTTTTTGTGTTTGGGGCTTTGGGGGCTTTTTTTTAGTGGGCTTTTGTGGATTGTGGTACACCAGACCTGTCAAAAGCTGGCTCGGCCCGAAAACCCCTTCTGAATCCGAACCTTTTCCTGCGACCTGCTTGTGGCACAAGTTCCTCGACTCGAATCTACTATACTCCCTCCGTCCCTATATTTTCTTCTCACTTTCCATTTTGAGCAGTCCCTATATATTCTTCTCATTACCTAAAATAGTAACTTTTCTAGTGTTAAATCCCTATACTACCCCTCACTTACTCATCAA…
>Pro2000-TtASR4
CGGGTTCGGATCGAGAATGTTTTTTCAGAACCCTAAAAAAAAGGGTCGGGTCGAGTTTTCGAGTCGGGTCAGCTTTTTACACTCTTAACTACACATGAAAGGGTTTTAACCGTTAACTTGTTACTAGCTAGATATTAGAGACTATATAGGTCATAGGACATCCCTCTTTTTAATTGACCACTCAATTGGTTTGGACCAAACAGTCGTACAATGTGTCAACATTGTCATATTGTGGTTAGAAACTCATTGTCATATTAGAGACTTTATAAGAAATGACCTATAAAAAAAAAATTTGAGTCGTCACTGCATAAAACAAAAACCGCCCAAACCAGGAAATGGAATTGGCAGAAGTCGTCGTAGTCTTTGAAGGAGGTGAGGTCTTAAAAAATAAGTAGCGTG…
>Pro2000-TtASR5
TTCCTAAAAGTAATAGAATAACATTCCTAAGAGTAATAGAATAACATTCCCTAACACTGTCGGGGTGACTAATGAAAGAGCAGTTATAAAGACTACTCCAATAGTCTTGCCGACAGTGGGCCAGCCTCTCAAGTTCCATGCAATGGGCTTGTGACTAGTGCCACCGTCCAATAACGCCTTTGGATAAAGAGAGTTTGGACAAAACAGAAAGCAACTGTAACAGTTAACGGATCGTATTGCTTACGTTTTTGCACATCAAAAAAGACGTATAATTAATCACTTTTTAGTCCAAATTAAAAATCTCATCTGGCATTTTCACCAAGTTCTCTACAATATTTGGGAGACAATAAAGCACCACGAAATTTGTTCAAAGCTTCTTTAATTTACTTGATGGCAATA…
>Pro2000-TtASR6
AAATGCGCATTTGATGACATCTACATTAGATAGATCACCATTCAATTTTCCGTTATGAATCCATCCTCTAACATAACATTGCGGAGGGTCAACCTCCAACCAGTTTTTTTCCTTAGCAATTTGCCAAACATGGCCCACACTAGGACATTCTACAAATAGGTGATCTAATGATTCCTCTCCATTATGACATAATGGACATTCTGAACTGATAGGTAACCCTCGTCTATTAAGTTCTTAATGTCTAAATTCCAAATCCATTTATAATCCCAACTAGTTTTGTTAATTTTGCCATTATAATGCGCTAACCATCTAGCGGTTTTAACAGTGAAATTGCCATTACCCGTCAAACCCCAACAAACTTCATCCTTCATATCATTAAAAGGCAATGGAATACTCCTA…
>Pro2000-TtASR7
CTTCCATTTAATCGCTGTTTTCAATATTACAGCCTCTTCGCGGAAGACTCTACTATAGCTTTGAATGCTCCAATCCGACATCGTAGACCACCTCTTGATAGATAGATCCGCCAAAGTACCATACGAACAACAAAATAAAAAACTAACAATACTCTCAAAAGTGAGAGACAGTTGAACCCAATGAATGGGACAAACTAACTCTCACAGATGGAGAGACTGATATTATTCGACATACTAAAACTAAAATACAGAACAAAACAATGAAACAAAAAGAATTGGGGCTTACCATTAGCAAAGAATTGCTAATGGCAGCCCCTAAACCAAAAAGCAGTTAGGGTTTTTTTGGGAGGAAGGAGAGAGAGAAAAAGGAGAAATAAGGGTTACAGTTTATAACAAGGA…
>Pro2000-TtASR8
TTGGAATTGGATCTCAATTTTTCAAAAAGGGAGATTTCCTTATTATGTCGATGTGATTTTTTAAGTCAAATAGGATTCACTTTAATTTAATTTGGATCGGTTAATATTTTTTTTTGGGGGGGTTTGGCAAAGAGGAACTTTGGGCGCGGCTAAAAGGCACCTCCTAACGCATGGTCTCAAATTTTTCATTTTTCACGAATTAATTTGCATAGGTGCTTCCCAGAAGGTTTGAACTCATGGCCTGATGTACAAGTTACAATTTATTTACCAATAAGCCAACACCTCTTTAATTGAGTCAGTTAAATATTTTAATATATCTACCCGGATCACATGATCGACTAGTGAGATTGAGATGGTTGGGAGTGAAAGTCATTGAGATGGTTGCATTGCATATATCAG…
>Pro2000-TtASR9
ATCAAGTATGTCATATATAGTTCATTTATGTTTTAGCAGCAAGTCATATATGAGACCAATTCACAAAATAACGGGGTCACTATTTAGAATTGTAAGAATTATTTATAGTGAACAATGACTTTTGATTCATTGTAAAGTGGCTACAAAAAATCCGTCTATAATTGCGTGAACCCTTTCAACAACGTAACAAGAATTGATGGAATTTGAGCCCAAGTCCTAACTACTACAAGTAATATGATGTCACCTTAAGACCAAGTCAATAGTGTTACCCTCTCTATTCAGAGGCATGCTTAAGATTGTTAGTCTTTAGAGTCGAGGGACCGGGCTCGGGGTGAAATCATGGGATATAATAGAATAAAAAGGGTCGAGGGACTGGGCTCGGGGTGAAATCATGGGATA…
>Pro2000-TtASR10
AATATATAAACTTGAGGTTCATTAACGTAATGTTCATTTAAAATAGTCTAATAGTTCATAAACTATAAGCGTAAGGTTCATTCAAAGTAGTGCAATAGCTTATAAGTTATAAATGTAGGGTTCATTTTAAATAGTCTAATAGTTCATATGCTATAAACGTAATGTTCACTTAAAATAGTCTAATAGTTTATATGCTATAAATGTAAGATAGTCTAATAATTCATATGCTATATACGTAATGTTCATTTTAAGTAGTTTAATTGTTCATAAGTTATAAAACATAATCTTCATTAAAAATAATCTAACAAATAATTCTTTGTAGAAGAAGAAAAAAAAAAGGTTAGGATAAAAAATGAAGGAAAAAAAAAGAGAAAGAAAGAAAAAATTAATCGACATAAA…
>Pro2000-TtASR11
AAAATAAGTTTAGTTCAATCAATTTATTTTAAGTGTTTTTATTAAGGTGGAAAGAAAGATCCTTATTAAAAATAACTATATAAAAAATACATTTCTTATTCCAAAAAAGTTATAATGAGATCATGTCACGGTAATTATTAAGAATTGGGTATTTCTTTTGGATCTTGAAAGAGGCTTTAAGTTGTTTTTTTATCTATATATCCTCCTTTGTATCTTGCACCACGTCACTTCATATATTGCATTGGATACCATAGTTGAGTGAAAACAACCCTAATTGAATGAAAACAATCTTCATTAGACCTACAGTTACGGTTACTATTTTCACTAGTGTATCGATTTCCTAAGCTTCTATACTGGAATTTCTAAATCACGTTCACTCGAGTTATGGGCATTAACAGG…
>Pro2000-TtASR12
TTATGGTTGCAAAATCATGTGCTTTGAGACATATAATTAAAGATGCCTTCGAGTACAGTTAGGTTGTTGATACTTATAGGTAACGTGATAATAAGTAATTTATTGAAGTATATGGTTTGTAATCAATGTGTGTGGTTGAGTAATAGGAATTTATCCTTAATCAAGGTCGAAAGTTTATATCATGCCCAGGTGGTAAGGCTCACTAGTAAATGAGTTACAAAAGGAAAAAAAGTATGTGGTTTTGTACCCATCCGTGAGGTGATTGGCTCACTGGTAAACGAGTTGCAACTTATACATTATGTCATGGGTTTGAACCTCCTGAAAAGCATCGACACAGTGTGTTAGGAGGTTCCCTCTAACCACGCTCAAAGAGGAACTTCCAAAACAAAAGAAAAGAAT…
>Pro2000-TtASR13
GTCTCTACAAAAATTTAAATAATATTTGAAAAAGTTTAGGCATAAGAGTATAGTGTTGACGCGAGTACCACCTGAGGCTACCTTTTAGATAATTTAATACAACACTACATGAAGCCTGACAACTATAAGTATGACACGACACGACACGACATTGTAGCAAAGTACAAAAGCACGACACGAGCACGACCAAAACACAACCTAAGTACAACACAAACCCATCTTCAAGCCTGTCCCTTCACTTTTTTGTTGATACAATTTGTATCCCTAATCTTTGCACCAAAAAAGAAAATTGTGTCTTTAATCTATGGTGGAATAATTTCACCCAAGATTTACGCAATTCATTAGTCGTCAGTTAGCCGTTGATTCCGACGCGGAGTTGAACTAGGCGTCTTCTAATAT…
