# Supplementary material for: Identification of the Abscisic Acid-, Stress-, and Ripening-Induced (ASR) Family Involved in the Adaptation of Tetragonia tetragonoides (Pall.) Kuntze to Saline–Alkaline and Drought Habitats
Source: Int J Mol Sci. 2023 Oct 31;24(21):15815. doi: 10.3390/ijms242115815 (PMC10650104; doi:10.3390/ijms242115815)
Supplement: Supplementary file 1 [file ijms-24-15815-s001.zip › Table S2.xlsx]

## Sheet: Primer information
Primer ID	Sequence (from 5′ to 3′)	Usage or purpose
TtASR1-RTF	CTCACACCAACACAAGGTTAAAG	Primer pair for qRT-PCR of TtASR1 in T. tetragonoides
TtASR1-RTR	TTCTTGGCTGCCTTCTTCTC
TtASR4-RTF	AGACACTCCCTCTACCATGT	Primer pair for qRT-PCR of TtASR4 in T. tetragonoides
TtASR4-RTR	CCCTGTCTGTGCTATCCATTT
TtASR7-RTF	TGTTGCTGCTGGTGCTTAT	Primer pair for qRT-PCR of TtASR7 in T. tetragonoides
TtASR7-RTR	TGCGATCTCCTCTGCTATCT
TtASR9-RTF	CTGCTTCTGCTGGTGTTTATG	Primer pair for qRT-PCR of TtASR9 in T. tetragonoides
TtASR9-RTR	CCACTTTCTCTCCTACCTTGTG
TtASR11-RTF	TCATCAAACCCATCCCATTCA	Primer pair for qRT-PCR of TtASR11 in T. tetragonoides
TtASR11-RTR	GTGCTTCTCCTCCTCCATATTT
TtASR12-RTF	TCTCAGGGATCTTTGCTTGATAC	Primer pair for qRT-PCR of TtASR12 in T. tetragonoides
TtASR12-RTR	GGCTCATGCTTTAACACACATAC
TtACT-RTF	ACCATCGGAGGTGAGAGGTT	Primer pair for qRT-PCR of reference gene TtActin (NCBI No. MH33308) in T. tetragonoides
TtACT-RTR	CCACCACTGAGCACAATGTTACC
TtASR1-YEF	TACCGAGCTCGGATCC ATGGAGGACGAAAAGAAGC	Primer pair for construction of TtASR1-pYES2 for functional verification in yeast
TtASR1-YER	GATATCTGCAGAATTC TTAATGGTTATTGCGGCG
TtASR4-YEF	TACCGAGCTCGGATCC ATGGATAGCACAGACAGGGG	Primer pair for construction of TtASR4-pYES2 for functional verification in yeast
TtASR4-YER	GATATCTGCAGAATTC TTACTCATCACAAGAGCCC
TtASR7-YEF	TACCGAGCTCGGATCC ATGGAGGACGAGAAGAAG	Primer pair for construction of TtASR7-pYES2 for functional verification in yeast
TtASR7-YER	GATATCTGCAGAATTC TTAATGGTGGTGGCGTTC
TtASR9-YEF	TACCGAGCTCGGATCC ATGTCTGAAGAAGAGAAAG	Primer pair for construction of TtASR9-pYES2 for functional verification in yeast
TtASR9-YER	GATATCTGCAGAATTC TTATTCATTATCATTATC
TtASR11-YEF	TACCGAGCTCGGATCC ATGGAGGAGGAGAAGCAC	Primer pair for construction of TtASR11-pYES2 for functional verification in yeast
TtASR11-YER	GATATCTGCAGAATTC TCAAAAGAGGTGGTGATG
TtASR12-YEF	TACCGAGCTCGGATCC ATGGCCGAAAGCCGTGAC	Primer pair for construction of TtASR12-pYES2 for functional verification in yeast
TtASR12-YER	GATATCTGCAGAATTC TTAATTAAAGAAGTGGTGCTTC
