# Supplementary material for: Identification of the Abscisic Acid-, Stress-, and Ripening-Induced (ASR) Family Involved in the Adaptation of Tetragonia tetragonoides (Pall.) Kuntze to Saline–Alkaline and Drought Habitats
Source: Int J Mol Sci. 2023 Oct 31;24(21):15815. doi: 10.3390/ijms242115815 (PMC10650104; doi:10.3390/ijms242115815)
Supplement: Supplementary file 1 [file ijms-24-15815-s001.zip › Table S3.xlsx]

## Sheet: TtASR1
Cis-acting elements	Sequences	Site	Length	DNA chains	Species	Possible roles
MYC	CATTTG	665	6	-	Arabidopsis thaliana
MYC	CATTTG	1068	6	-	Arabidopsis thaliana
MYC	CATGTG	1621	6	-	Arabidopsis thaliana
MYC	CATGTG	1623	6	+	Arabidopsis thaliana
Myb-binding site	CAACAG	494	6	-	Nicotiana tabacum
MYB	CAACCA	27	6	+	Arabidopsis thaliana
MYB	CAACAG	494	6	-	Arabidopsis thaliana
MYB	CAACCA	1575	6	-	Arabidopsis thaliana

## Sheet: TtASR2
Cis-acting elements	Sequences	Site	Length	DNA chains	Species	Possible roles
ABRE3a	TACGTG	1373	6	-	Zea mays
ABRE4	CACGTA	1373	6	+	Zea mays
ABRE	AACCCGG	403	7	+	Arabidopsis thaliana	cis-acting element involved in the abscisic acid responsiveness
ABRE	ACGTG	745	5	-	Arabidopsis thaliana	cis-acting element involved in the abscisic acid responsiveness
ABRE	ACGTG	1373	5	-	Arabidopsis thaliana	cis-acting element involved in the abscisic acid responsiveness
ABRE	AACCCGG	1652	7	+	Arabidopsis thaliana	cis-acting element involved in the abscisic acid responsiveness
TC-rich repeats	GTTTTCTTAC	570	9	-	Nicotiana tabacum	cis-acting element involved in defense and stress responsiveness
MYC	CATTTG	296	6	-	Arabidopsis thaliana
MYC	CATTTG	1837	6	+	Arabidopsis thaliana
LTR	CCGAAA	176	6	+	Hordeum vulgare	cis-acting element involved in low-temperature responsiveness
LTR	CCGAAA	318	6	-	Hordeum vulgare	cis-acting element involved in low-temperature responsiveness
LTR	CCGAAA	414	6	+	Hordeum vulgare	cis-acting element involved in low-temperature responsiveness
LTR	CCGAAA	1038	6	+	Hordeum vulgare	cis-acting element involved in low-temperature responsiveness
LTR	CCGAAA	1085	6	+	Hordeum vulgare	cis-acting element involved in low-temperature responsiveness
LTR	CCGAAA	1352	6	+	Hordeum vulgare	cis-acting element involved in low-temperature responsiveness
LTR	CCGAAA	1387	6	-	Hordeum vulgare	cis-acting element involved in low-temperature responsiveness

## Sheet: TtASR3
Cis-acting elements	Sequences	Site	Length	DNA chains	Species	Possible roles
MYB-like sequence	TAACCA	919	6	+	Arabidopsis thaliana
MYB-like sequence	TAACCA	1216	6	+	Arabidopsis thaliana
MYB	CAACCA	898	6	+	Arabidopsis thaliana
MYB	TAACCA	919	6	+	Arabidopsis thaliana
MYB	CAACCA	933	6	+	Arabidopsis thaliana
MYB	TAACCA	1216	6	+	Arabidopsis thaliana
TC-rich repeats	GTTTTCTTAC	764	9	+	Nicotiana tabacum	cis-acting element involved in defense and stress responsiveness
Myc	TCTCTTA	437	7	+	Arabidopsis thaliana
MYC	CATGTG	407	6	+	Arabidopsis thaliana
MYC	CATTTG	862	6	+	Arabidopsis thaliana
MYC	CATGTG	1734	6	-	Arabidopsis thaliana
MYC	CATGTG	1736	6	+	Arabidopsis thaliana
MYC	CATTTG	1866	6	+	Arabidopsis thaliana
LTR	CCGAAA	197	6	+	Hordeum vulgare	cis-acting element involved in low-temperature responsiveness

## Sheet: TtASR4
Cis-acting elements	Sequences	Site	Length	DNA chains	Species	Possible roles
MYC	CATGTG	92	6	-	Arabidopsis thaliana
MYC	CAATTG	183	6	+	Arabidopsis thaliana
MYC	CATGTG	629	6	-	Arabidopsis thaliana
MYC	CATTTG	1326	6	-	Arabidopsis thaliana
MYC	CATGTG	1491	6	-	Arabidopsis thaliana
MYC	CATTTG	1815	6	+	Arabidopsis thaliana
Myc	TCTCTTA	1348	7	-	Arabidopsis thaliana
MYB-like sequence	TAACCA	233	6	-	Arabidopsis thaliana
MYB recognition site	CCGTTG	1206	6	+	Arabidopsis thaliana
MBS	CAACTG	540	6	-	Arabidopsis thaliana	MYB binding site involved in drought-inducibility
MYB	TAACCA	233	6	-	Arabidopsis thaliana
MYB	CAACCA	739	6	+	Arabidopsis thaliana
MYB	CAACCA	1863	6	+	Arabidopsis thaliana
MYB	CAACCA	1936	6	+	Arabidopsis thaliana
TCA	TCATCTTCAT	1980	9	-	Pisum sativum
ABRE	GCAACGTGTC	724	9	-	Hordeum vulgare	cis-acting element involved in the abscisic acid responsiveness
Myb-binding site	CAACTG	540	6	-	Arabidopsis thaliana
Myb-binding site	TAACTG	1199	6	-	Arabidopsis thaliana

## Sheet: TtASR5
Cis-acting elements	Sequences	Site	Length	DNA chains	Species	Possible roles
ABRE3a	TACGTG	398	6	+	Zea mays
LTR	CCGAAA	1323	6	+	Hordeum vulgare	cis-acting element involved in low-temperature responsiveness
LTR	CCGAAA	1329	6	-	Hordeum vulgare	cis-acting element involved in low-temperature responsiveness
LTR	CCGAAA	1419	6	-	Hordeum vulgare	cis-acting element involved in low-temperature responsiveness
MYB	CAACCA	446	6	-	Arabidopsis thaliana
MYB	TAACCA	708	6	+	Arabidopsis thaliana
MYB	TAACCA	887	6	-	Arabidopsis thaliana
MYB	CAACCA	1165	6	+	Arabidopsis thaliana
MYB-like sequence	TAACCA	708	6	+	Arabidopsis thaliana
MYB-like sequence	TAACCA	887	6	-	Arabidopsis thaliana
MYC	CAATTG	1169	6	-	Arabidopsis thaliana
ABRE	ACGTG	399	5	+	Arabidopsis thaliana	cis-acting element involved in the abscisic acid responsiveness
ABRE	ACGTG	712	5	-	Arabidopsis thaliana	cis-acting element involved in the abscisic acid responsiveness
ABRE	ACGTG	924	5	+	Arabidopsis thaliana	cis-acting element involved in the abscisic acid responsiveness
ABRE4	CACGTA	398	6	-	Zea mays
TC-rich repeats	ATTCTCTAAC	46	9	+	Nicotiana tabacum	cis-acting element involved in defense and stress responsiveness
MBS	CAACTG	212	6	+	Arabidopsis thaliana	MYB binding site involved in drought-inducibility
MBS	CAACTG	1958	6	+	Arabidopsis thaliana	MYB binding site involved in drought-inducibility
Myb-binding site	TAACTG	81	6	-	Arabidopsis thaliana
Myb-binding site	CAACTG	212	6	+	Arabidopsis thaliana
Myb-binding site	TAACTG	221	6	-	Arabidopsis thaliana
Myb-binding site	TAACTG	498	6	-	Arabidopsis thaliana
Myb-binding site	CAACTG	1958	6	+	Arabidopsis thaliana

## Sheet: TtASR6
Cis-acting elements	Sequences	Site	Length	DNA chains	Species	Possible roles
MYC	CATTTG	8	6	+	Arabidopsis thaliana
MYC	CATTTG	824	6	+	Arabidopsis thaliana
MYC	CATTTG	991	6	+	Arabidopsis thaliana
MYC	CAATTG	1790	6	-	Arabidopsis thaliana
ABRE3a	TACGTG	932	6	-	Zea mays
MYB-like sequence	TAACCA	303	6	+	Arabidopsis thaliana
MYB-like sequence	TAACCA	1233	6	+	Arabidopsis thaliana
MYB	CAACCA	97	6	+	Arabidopsis thaliana
MYB	TAACCA	303	6	+	Arabidopsis thaliana
MYB	TAACCA	1233	6	+	Arabidopsis thaliana
MYB	CAACCA	1250	6	-	Arabidopsis thaliana
MYB	CAACCA	1504	6	-	Arabidopsis thaliana
MYB	CAACCA	1786	6	+	Arabidopsis thaliana
ABRE4	CACGTA	932	6	+	Zea mays
TC-rich repeats	ATTCTCTAAC	63	9	+	Nicotiana tabacum	cis-acting element involved in defense and stress responsiveness
TC-rich repeats	ATTCTCTAAC	473	9	+	Nicotiana tabacum	cis-acting element involved in defense and stress responsiveness
TC-rich repeats	ATTCTCTAAC	499	9	-	Nicotiana tabacum	cis-acting element involved in defense and stress responsiveness
MBS	CAACTG	1237	6	-	Arabidopsis thaliana	MYB binding site involved in drought-inducibility
ABRE	ACGTG	932	5	-	Arabidopsis thaliana	cis-acting element involved in the abscisic acid responsiveness
Myb-binding site	TAACTG	497	6	-	Arabidopsis thaliana
Myb-binding site	CAACTG	1237	6	-	Arabidopsis thaliana
LTR	CCGAAA	744	6	+	Hordeum vulgare	cis-acting element involved in low-temperature responsiveness

## Sheet: TtASR7
Cis-acting elements	Sequences	Site	Length	DNA chains	Species	Possible roles
MYB	CAACCA	473	6	-	Arabidopsis thaliana
MYB	TAACCA	1438	6	+	Arabidopsis thaliana
MYB	CAACCA	1709	6	+	Arabidopsis thaliana
MYB	TAACCA	1759	6	-	Arabidopsis thaliana
MBS	CAACTG	169	6	-	Arabidopsis thaliana	MYB binding site involved in drought-inducibility
MBS	CAACTG	1486	6	-	Arabidopsis thaliana	MYB binding site involved in drought-inducibility
MBS	CAACTG	1633	6	+	Arabidopsis thaliana	MYB binding site involved in drought-inducibility
MYB-like sequence	TAACCA	1438	6	+	Arabidopsis thaliana
MYB-like sequence	TAACCA	1759	6	-	Arabidopsis thaliana
Myb-binding site	CAACTG	169	6	-	Arabidopsis thaliana
Myb-binding site	TAACTG	329	6	-	Arabidopsis thaliana
Myb-binding site	CAACTG	1486	6	-	Arabidopsis thaliana
Myb-binding site	CAACTG	1633	6	+	Arabidopsis thaliana
DRE core	GCCGAC	605	6	+	Arabidopsis thaliana		去掉
TC-rich repeats	GTTTTCTTAC	497	9	-	Nicotiana tabacum	cis-acting element involved in defense and stress responsiveness
ABRE	TACGGTC	478	7	-	Arabidopsis thaliana	cis-acting element involved in the abscisic acid responsiveness
ABRE	ACGTG	703	5	+	Arabidopsis thaliana	cis-acting element involved in the abscisic acid responsiveness
ABRE	ACGTG	1889	5	-	Arabidopsis thaliana	cis-acting element involved in the abscisic acid responsiveness
MYC	CATGTG	572	6	-	Arabidopsis thaliana
MYC	CAATTG	856	6	+	Arabidopsis thaliana
MYC	CATTTG	1051	6	+	Arabidopsis thaliana
MYC	CATTTG	1208	6	+	Arabidopsis thaliana
MYC	CATGTG	1795	6	-	Arabidopsis thaliana
MYC	CATGTG	1797	6	+	Arabidopsis thaliana

## Sheet: TtASR8
Cis-acting elements	Sequences	Site	Length	DNA chains	Species	Possible roles
MYB	CAACCA	354	6	-	Arabidopsis thaliana
MYB	CAACCA	379	6	-	Arabidopsis thaliana
MYB	CAACCA	416	6	+	Arabidopsis thaliana
MYB	CAACCA	538	6	+	Arabidopsis thaliana
MYB	CAACCA	1712	6	-	Arabidopsis thaliana
MYC	CATGTG	328	6	-	Arabidopsis thaliana
MYC	CATTTG	786	6	-	Arabidopsis thaliana
MYC	CATTTG	960	6	-	Arabidopsis thaliana
MYC	CATTTG	1189	6	-	Arabidopsis thaliana
MYC	CATGTG	1304	6	-	Arabidopsis thaliana
MYC	CATGTG	1760	6	-	Arabidopsis thaliana
MYC	CATGTG	1762	6	+	Arabidopsis thaliana
ABRE	ACGTG	733	5	-	Arabidopsis thaliana	cis-acting element involved in the abscisic acid responsiveness
ABRE	TACGGTC	919	7	+	Arabidopsis thaliana	cis-acting element involved in the abscisic acid responsiveness

## Sheet: TtASR9
Cis-acting elements	Sequences	Site	Length	DNA chains	Species	Possible roles
ABRE	ACGTG	1877	5	-	Arabidopsis thaliana	cis-acting element involved in the abscisic acid responsiveness
TC-rich repeats	ATTCTCTAAC	844	9	+	Nicotiana tabacum	cis-acting element involved in defense and stress responsiveness
LTR	CCGAAA	1160	6	-	Hordeum vulgare	cis-acting element involved in low-temperature responsiveness
MYC	CATTTG	758	6	-	Arabidopsis thaliana
MYC	CATTTG	870	6	-	Arabidopsis thaliana
MYC	CAATTG	1528	6	-	Arabidopsis thaliana
MYB	CAACCA	485	6	+	Arabidopsis thaliana
MYB	TAACCA	665	6	+	Arabidopsis thaliana
MYB	CAACCA	1337	6	-	Arabidopsis thaliana
MYB	CAACCA	1693	6	-	Arabidopsis thaliana
MYB-like sequence	TAACCA	665	6	+	Arabidopsis thaliana

## Sheet: TtASR10
Cis-acting elements	Sequences	Site	Length	DNA chains	Species	Possible roles
MBSI	aaaAaaC(G/C)GTTA	332	10.5	+	Petunia hybrida	MYB binding site involved in flavonoid biosynthetic genes regulation
MBSI	aaaAaaC(G/C)GTTA	519	10.5	+	Petunia hybrida	MYB binding site involved in flavonoid biosynthetic genes regulation
STRE	AGGGG	1769	5	-	Arabidopsis thaliana
Myb-binding site	TAACTG	1132	6	-	Arabidopsis thaliana
Myb-binding site	TAACTG	1484	6	+	Arabidopsis thaliana
TC-rich repeats	ATTCTCTAAC	1232	9	+	Nicotiana tabacum	cis-acting element involved in defense and stress responsiveness
MYC	CATTTG	767	6	+	Arabidopsis thaliana
MYC	CATGTG	1161	6	+	Arabidopsis thaliana
MYC	CATGTG	1775	6	+	Arabidopsis thaliana
MYC	CATTTG	1902	6	+	Arabidopsis thaliana
MYB	CAACCA	824	6	+	Arabidopsis thaliana
MYB	CAACCA	838	6	+	Arabidopsis thaliana

[truncated: 4 more sheets: TtASR11, TtASR12, TtASR13, Summary]
